# Supplementary material for: Overexpression of HbMBF1a, encoding multiprotein bridging factor 1 from the halophyte Hordeum brevisubulatum, confers salinity tolerance and ABA insensitivity to transgenic Arabidopsis thaliana
Source: Plant Mol Biol. 2019 Oct 26;102(1):1–17. doi: 10.1007/s11103-019-00926-7 (PMC6976555; doi:10.1007/s11103-019-00926-7)
Supplement: Supplementary file 6 — Supplementary material 6 (XLSX 16 kb) [file 11103_2019_926_MOESM6_ESM.xlsx]

## Sheet: Sheet1
Supplementary Table S2 . Expression and functional annotation of salt stress-responsive transcription factors of the profiles 28, 29 and 30 in shoot.
test_id	0h	1h	6h	24h	Name	Definition	Length	NR	GO	Pathway
TR10122|C0_G1	0	1.02	3.28	2.26	EREBP	EREBP-like factor	2122	gi|326507114|dbj|BAJ95634.1| predicted protein [Hordeum vulgare subsp. vulgare]	GO:0001666~response to hypoxia;GO:0003677~DNA binding;GO:0003700~transcription factor activity, sequence-specific DNA binding;GO:0005634~nucleus;GO:0005737~cytoplasm;GO:0005886~plasma membrane;GO:0006351~transcription, DNA-templated;GO:0006952~defense response;GO:0008219~cell death;GO:0009723~response to ethylene;GO:0009735~response to cytokinin;GO:0009753~response to jasmonic acid;GO:0009873~eth…	-
TR10765|C1_G12	0	0.11	1.63	-0.04	TGA	transcription factor TGA	2188	gi|357121438|ref|XP_003562427.1| PREDICTED: transcription factor HBP-1b(c38) [Brachypodium distachyon]	GO:0003677~DNA binding;GO:0003700~transcription factor activity, sequence-specific DNA binding;GO:0005634~nucleus;GO:0005737~cytoplasm;GO:0006351~transcription, DNA-templated;GO:0009626~plant-type hypersensitive response;GO:0009814~defense response, incompatible interaction;GO:0009862~systemic acquired resistance, salicylic acid mediated signaling pathway;GO:0009863~salicylic acid mediated signal…	ko04075~Plant hormone signal transduction;
TR17685|C0_G1	0	0.29	2.14	1.55	SPHK	sphingosine kinase	2000	gi|326506170|dbj|BAJ86403.1| predicted protein [Hordeum vulgare subsp. vulgare]	GO:0000287~magnesium ion binding;GO:0001568~blood vessel development;GO:0003376~sphingosine-1-phosphate signaling pathway;GO:0003677~DNA binding;GO:0005516~calmodulin binding;GO:0005524~ATP binding;GO:0005634~nucleus;GO:0005737~cytoplasm;GO:0005829~cytosol;GO:0005886~plasma membrane;GO:0006457~protein folding;GO:0006648~dihydrosphingosine-1-P pathway;GO:0006665~sphingolipid metabolic process;GO:0…	ko00600~Sphingolipid metabolism;ko04020~Calcium signaling pathway;ko04071~Sphingolipid signaling pathway;ko04370~VEGF signaling pathway;ko04666~Fc gamma R-mediated phagocytosis;ko05152~Tuberculosis;
TR22367|C1_G2	0	0.35	2.24	2.22	EREBP	EREBP-like factor	803	gi|326526177|dbj|BAJ93265.1| predicted protein [Hordeum vulgare subsp. vulgare]	GO:0003677~DNA binding;GO:0003700~transcription factor activity, sequence-specific DNA binding;GO:0005634~nucleus;GO:0006351~transcription, DNA-templated;GO:0006970~response to osmotic stress;GO:0009409~response to cold;GO:0009414~response to water deprivation;GO:0009611~response to wounding;GO:0009651~response to salt stress;GO:0009658~chloroplast organization;GO:0009723~response to ethylene;GO:…	-
TR27550|C1_G1	0	-0.24	1.21	0.31	TFIIA2, GTF2A2, TOA2	transcription initiation factor TFIIA small subunit	1640	gi|413950272|gb|AFW82921.1| hypothetical protein ZEAMMB73_776594 [Zea mays]	GO:0000394~RNA splicing, via endonucleolytic cleavage and ligation;GO:0003743~translation initiation factor activity;GO:0005672~transcription factor TFIIA complex;GO:0006355~regulation of transcription, DNA-templated;GO:0006367~transcription initiation from RNA polymerase II promoter;GO:0006952~defense response;	ko03022~Basal transcription factors;ko05203~Viral carcinogenesis;
TR27658|C1_G1	0	0	5.29	1.01	TOC1, APRR1	pseudo-response regulator 1	2564	gi|475523301|gb|EMT06865.1| Two-component response regulator-like PRR1 [Aegilops tauschii]	GO:0000160~phosphorelay signal transduction system;GO:0003677~DNA binding;GO:0003700~transcription factor activity, sequence-specific DNA binding;GO:0005622~intracellular;GO:0005634~nucleus;GO:0006351~transcription, DNA-templated;GO:0006355~regulation of transcription, DNA-templated;GO:0007623~circadian rhythm;GO:0009639~response to red or far red light;GO:0009908~flower development;GO:0010017~re…	ko04712~Circadian rhythm - plant;ko04712~Circadian rhythm - plant;ko04712~Circadian rhythm - plant;ko04712~Circadian rhythm - plant;
TR30782|C0_G1	0	0.13	2.08	0.46	MBF1	putative transcription factor	938	gi|225908282|gb|ACO36694.1| multiprotein bridging factor 1 [Triticum aestivum]	GO:0003700~transcription factor activity, sequence-specific DNA binding;GO:0003713~transcription coactivator activity;GO:0005622~intracellular;GO:0005634~nucleus;GO:0005669~transcription factor TFIID complex;GO:0005730~nucleolus;GO:0005737~cytoplasm;GO:0006351~transcription, DNA-templated;GO:0006355~regulation of transcription, DNA-templated;GO:0007275~multicellular organismal development;GO:0009…	-
TR3253|C0_G1	0	0.14	4.72	-0.64	EREBP	EREBP-like factor	914	gi|475538540|gb|EMT09265.1| Ethylene-responsive transcription factor ERF021 [Aegilops tauschii]	GO:0003677~DNA binding;GO:0003700~transcription factor activity, sequence-specific DNA binding;GO:0005634~nucleus;GO:0006351~transcription, DNA-templated;GO:0009834~plant-type secondary cell wall biogenesis;GO:0009873~ethylene-activated signaling pathway;	-
TR35223|C0_G1	0	0.33	1.27	0.36	OVM, ANT	AP2-like factor, ANT lineage	2139	gi|475587893|gb|EMT20689.1| AP2-like ethylene-responsive transcription factor AIL5 [Aegilops tauschii]	GO:0003677~DNA binding;GO:0003700~transcription factor activity, sequence-specific DNA binding;GO:0005634~nucleus;GO:0006351~transcription, DNA-templated;GO:0007275~multicellular organismal development;GO:0007389~pattern specification process;GO:0009734~auxin-activated signaling pathway;GO:0009791~post-embryonic development;GO:0009845~seed germination;GO:0009873~ethylene-activated signaling pathw…	-
TR35537|C0_G1	0	0.01	1.7	0.46	PIF3	phytochrome-interacting factor 3	2338	gi|721620664|ref|XP_010228425.1| PREDICTED: transcription factor PIF4-like isoform X1 [Brachypodium distachyon]	GO:0003677~DNA binding;GO:0003700~transcription factor activity, sequence-specific DNA binding;GO:0005634~nucleus;GO:0006351~transcription, DNA-templated;GO:0006355~regulation of transcription, DNA-templated;GO:0006783~heme biosynthetic process;GO:0009585~red, far-red light phototransduction;GO:0009639~response to red or far red light;GO:0009693~ethylene biosynthetic process;GO:0009704~de-etiolat…	ko04075~Plant hormone signal transduction;ko04712~Circadian rhythm - plant;ko04075~Plant hormone signal transduction;
TR3890|C0_G3	0	-0.04	0.8	-0.23	CSNK2B	casein kinase II subunit beta	1523	gi|357165059|ref|XP_003580256.1| PREDICTED: casein kinase II subunit beta-like [Brachypodium distachyon]	GO:0004674~protein serine/threonine kinase activity;GO:0005634~nucleus;GO:0005737~cytoplasm;GO:0005956~protein kinase CK2 complex;GO:0006468~protein phosphorylation;GO:0007623~circadian rhythm;GO:0008134~transcription factor binding;GO:0016055~Wnt signaling pathway;GO:0016301~kinase activity;GO:0019887~protein kinase regulator activity;GO:0042752~regulation of circadian rhythm;GO:0042753~positive…	ko03008~Ribosome biogenesis in eukaryotes;ko04064~NF-kappa B signaling pathway;ko04310~Wnt signaling pathway;ko04520~Adherens junction;ko04530~Tight junction;ko04712~Circadian rhythm - plant;ko05162~Measles;ko05168~Herpes simplex infection;ko05169~Epstein-Barr virus infection;
TR39825|C2_G1	0	0.35	1.04	0.46	SSRP1	structure-specific recognition protein 1	2317	gi|326513318|dbj|BAK06899.1| predicted protein [Hordeum vulgare subsp. vulgare]	GO:0000394~RNA splicing, via endonucleolytic cleavage and ligation;GO:0003677~DNA binding;GO:0003682~chromatin binding;GO:0003700~transcription factor activity, sequence-specific DNA binding;GO:0005634~nucleus;GO:0005694~chromosome;GO:0005719~nuclear euchromatin;GO:0006260~DNA replication;GO:0006281~DNA repair;GO:0006306~DNA methylation;GO:0006338~chromatin remodeling;GO:0006346~methylation-depen…	-
TR43921|C4_G1	0	0.27	1.24	1.41	ABF	ABA responsive element binding factor	1801	gi|326532374|dbj|BAK05116.1| predicted protein [Hordeum vulgare subsp. vulgare]	GO:0003677~DNA binding;GO:0003700~transcription factor activity, sequence-specific DNA binding;GO:0005634~nucleus;GO:0006351~transcription, DNA-templated;GO:0009737~response to abscisic acid;GO:0009738~abscisic acid-activated signaling pathway;GO:0033613~activating transcription factor binding;GO:0043565~sequence-specific DNA binding;GO:0045893~positive regulation of transcription, DNA-templated;	ko04075~Plant hormone signal transduction;
TR56617|C0_G8	0	0.13	1.13	0.71	PARP	poly [ADP-ribose] polymerase	3433	gi|357110984|ref|XP_003557295.1| PREDICTED: poly [ADP-ribose] polymerase 1 [Brachypodium distachyon]	GO:0000122~negative regulation of transcription from RNA polymerase II promoter;GO:0000226~microtubule cytoskeleton organization;GO:0000723~telomere maintenance;GO:0000724~double-strand break repair via homologous recombination;GO:0000911~cytokinesis by cell plate formation;GO:0003677~DNA binding;GO:0003682~chromatin binding;GO:0003950~NAD+ ADP-ribosyltransferase activity;GO:0005634~nucleus;GO:00…	ko03410~Base excision repair;
TR56786|C1_G1	0	-0.55	1.29	0.6	HD-ZIP	homeobox-leucine zipper protein	701	gi|326491889|dbj|BAJ98169.1| predicted protein [Hordeum vulgare subsp. vulgare]	GO:0003006~developmental process involved in reproduction;GO:0003677~DNA binding;GO:0003700~transcription factor activity, sequence-specific DNA binding;GO:0005634~nucleus;GO:0006351~transcription, DNA-templated;GO:0008283~cell proliferation;GO:0009585~red, far-red light phototransduction;GO:0009641~shade avoidance;GO:0009733~response to auxin;GO:0009735~response to cytokinin;GO:0009826~unidimens…	-
TR58447|C0_G1	0	0.46	2.4	1.37	EREBP	EREBP-like factor	1416	gi|60100224|gb|AAX13281.1| ethylene-responsive element binding protein 2 [Triticum aestivum]	GO:0003677~DNA binding;GO:0003700~transcription factor activity, sequence-specific DNA binding;GO:0005634~nucleus;GO:0005737~cytoplasm;GO:0005886~plasma membrane;GO:0006351~transcription, DNA-templated;GO:0006952~defense response;GO:0006970~response to osmotic stress;GO:0008219~cell death;GO:0009409~response to cold;GO:0009414~response to water deprivation;GO:0009611~response to wounding;GO:00096…	-
TR63613|C0_G3	0	0.23	3.81	-0.73	ARR-B	two-component response regulator ARR-B family	1148	gi|721646049|ref|XP_003567265.2| PREDICTED: transcription factor PCL1-like [Brachypodium distachyon]	GO:0000156~phosphorelay response regulator activity;GO:0000160~phosphorelay signal transduction system;GO:0003677~DNA binding;GO:0003682~chromatin binding;GO:0003700~transcription factor activity, sequence-specific DNA binding;GO:0005634~nucleus;GO:0006351~transcription, DNA-templated;GO:0006355~regulation of transcription, DNA-templated;GO:0007623~circadian rhythm;GO:0009736~cytokinin-activated …	ko04075~Plant hormone signal transduction;
TR63613|C0_G4	0	-1.57	3.23	-0.5	ARR-B	two-component response regulator ARR-B family	1421	gi|326523357|dbj|BAJ88719.1| predicted protein [Hordeum vulgare subsp. vulgare]	GO:0000156~phosphorelay response regulator activity;GO:0003677~DNA binding;GO:0003682~chromatin binding;GO:0003700~transcription factor activity, sequence-specific DNA binding;GO:0005634~nucleus;GO:0006351~transcription, DNA-templated;GO:0006355~regulation of transcription, DNA-templated;GO:0007623~circadian rhythm;GO:0009735~response to cytokinin;GO:0009736~cytokinin-activated signaling pathway;…	ko04075~Plant hormone signal transduction;
TR64528|C0_G1	0	0.19	1.36	0.63	dgkA, DGK	diacylglycerol kinase (ATP)	2772	gi|326500954|dbj|BAJ95143.1| predicted protein [Hordeum vulgare subsp. vulgare]	GO:0004143~diacylglycerol kinase activity;GO:0005509~calcium ion binding;GO:0005524~ATP binding;GO:0005622~intracellular;GO:0005634~nucleus;GO:0005737~cytoplasm;GO:0005829~cytosol;GO:0005856~cytoskeleton;GO:0005886~plasma membrane;GO:0006357~regulation of transcription from RNA polymerase II promoter;GO:0006952~defense response;GO:0007186~G-protein coupled receptor signaling pathway;GO:0007205~pr…	ko00561~Glycerolipid metabolism;ko00564~Glycerophospholipid metabolism;ko04070~Phosphatidylinositol signaling system;ko05231~Choline metabolism in cancer;
TR68154|C4_G8	0	-0.19	1.44	0.27	EYA2	eyes absent homolog 2	1297	gi|474103242|gb|EMS55312.1| Eyes absent-like protein 4 [Triticum urartu]	GO:0000287~magnesium ion binding;GO:0001744~optic lobe placode formation;GO:0001746~Bolwig's organ morphogenesis;GO:0004721~phosphoprotein phosphatase activity;GO:0004725~protein tyrosine phosphatase activity;GO:0005634~nucleus;GO:0005737~cytoplasm;GO:0005739~mitochondrion;GO:0005813~centrosome;GO:0006281~DNA repair;GO:0006351~transcription, DNA-templated;GO:0006355~regulation of transcription, D…	-
