# Supplementary material for: Overexpression of HbMBF1a, encoding multiprotein bridging factor 1 from the halophyte Hordeum brevisubulatum, confers salinity tolerance and ABA insensitivity to transgenic Arabidopsis thaliana
Source: Plant Mol Biol. 2019 Oct 26;102(1):1–17. doi: 10.1007/s11103-019-00926-7 (PMC6976555; doi:10.1007/s11103-019-00926-7)
Supplement: Supplementary file 7 — Supplementary material 7 (XLSX 21 kb) [file 11103_2019_926_MOESM7_ESM.xlsx]

## Sheet: Sheet1
Supplementary Table S3 . Expression and functional annotation of salt stress-responsive transcription factors of the profiles 28, 29 and 30 in root.
gene_id	0h	1h	6h	24h	Name	Definition	Length	NR	GO	Pathway
TR10122|C0_G1	0	0.87	2.5	2.43	EREBP	EREBP-like factor	2122	gi|326507114|dbj|BAJ95634.1| predicted protein [Hordeum vulgare subsp. vulgare]	GO:0001666~response to hypoxia;GO:0003677~DNA binding;GO:0003700~transcription factor activity, sequence-specific DNA binding;GO:0005634~nucleus;GO:0005737~cytoplasm;GO:0005886~plasma membrane;GO:0006351~transcription, DNA-templated;GO:0006952~defense response;GO:0008219~cell death;GO:0009723~response to ethylene;GO:0009735~response to cytokinin;GO:0009753~response to jasmonic acid;GO:0009873~eth…	-
TR10285|C1_G1	0	0.28	1.85	1.66	K06966	uncharacterized protein	2894	gi|397310686|gb|AFO38354.1| WRKY61 protein [Hordeum vulgare]	GO:0003677~DNA binding;GO:0003700~transcription factor activity, sequence-specific DNA binding;GO:0005634~nucleus;GO:0005737~cytoplasm;GO:0005829~cytosol;GO:0006351~transcription, DNA-templated;GO:0006952~defense response;GO:0009691~cytokinin biosynthetic process;GO:0009723~response to ethylene;GO:0009751~response to salicylic acid;GO:0009753~response to jasmonic acid;GO:0016799~hydrolase activit…	-
TR10426|C0_G5	0	0.15	1.23	1.39	EIN3	ethylene-insensitive protein 3	2779	gi|326505438|dbj|BAJ95390.1| predicted protein [Hordeum vulgare subsp. vulgare]	GO:0000165~MAPK cascade;GO:0000303~response to superoxide;GO:0001666~response to hypoxia;GO:0003677~DNA binding;GO:0003700~transcription factor activity, sequence-specific DNA binding;GO:0005634~nucleus;GO:0006351~transcription, DNA-templated;GO:0006355~regulation of transcription, DNA-templated;GO:0006612~protein targeting to membrane;GO:0009409~response to cold;GO:0009414~response to water depr…	ko04075~Plant hormone signal transduction;
TR12015|C1_G1	0	-0.05	0.95	0.94	MYBP	myb proto-oncogene protein, plant	1326	gi|475502934|gb|EMT04483.1| Transcription factor MYB21 [Aegilops tauschii]	GO:0003677~DNA binding;GO:0003682~chromatin binding;GO:0003700~transcription factor activity, sequence-specific DNA binding;GO:0005634~nucleus;GO:0006351~transcription, DNA-templated;GO:0006355~regulation of transcription, DNA-templated;GO:0006952~defense response;GO:0009585~red, far-red light phototransduction;GO:0009620~response to fungus;GO:0009651~response to salt stress;GO:0009723~response t…	-
TR12165|C0_G2	0	-0.03	1.55	1.51	HD-ZIP	homeobox-leucine zipper protein	1191	gi|326527745|dbj|BAK08147.1| predicted protein, partial [Hordeum vulgare subsp. vulgare]	GO:0003700~transcription factor activity, sequence-specific DNA binding;GO:0005634~nucleus;GO:0006351~transcription, DNA-templated;GO:0006970~response to osmotic stress;GO:0007275~multicellular organismal development;GO:0009414~response to water deprivation;GO:0009615~response to virus;GO:0009737~response to abscisic acid;GO:0043565~sequence-specific DNA binding;GO:0045893~positive regulation of …	-
TR22367|C1_G2	0	0.91	6.84	4.96	EREBP	EREBP-like factor	803	gi|326526177|dbj|BAJ93265.1| predicted protein [Hordeum vulgare subsp. vulgare]	GO:0003677~DNA binding;GO:0003700~transcription factor activity, sequence-specific DNA binding;GO:0005634~nucleus;GO:0006351~transcription, DNA-templated;GO:0006970~response to osmotic stress;GO:0009409~response to cold;GO:0009414~response to water deprivation;GO:0009611~response to wounding;GO:0009651~response to salt stress;GO:0009658~chloroplast organization;GO:0009723~response to ethylene;GO:…	-
TR23760|C1_G2	0	2.47	7.23	4.1	HSFF	heat shock transcription factor, other eukaryote	2105	gi|474106550|gb|EMS55471.1| hypothetical protein TRIUR3_33557 [Triticum urartu]	GO:0003677~DNA binding;GO:0003700~transcription factor activity, sequence-specific DNA binding;GO:0005634~nucleus;GO:0005737~cytoplasm;GO:0006351~transcription, DNA-templated;GO:0006355~regulation of transcription, DNA-templated;GO:0009408~response to heat;GO:0010200~response to chitin;GO:0042802~identical protein binding;GO:0043565~sequence-specific DNA binding;	-
TR24306|C0_G1	0	0.09	1.11	1.25	OGT	protein O-GlcNAc transferase	3536	gi|326498109|dbj|BAJ94917.1| predicted protein [Hordeum vulgare subsp. vulgare]	GO:0000123~histone acetyltransferase complex;GO:0000791~euchromatin;GO:0001933~negative regulation of protein phosphorylation;GO:0001934~positive regulation of protein phosphorylation;GO:0003824~catalytic activity;GO:0005547~phosphatidylinositol-3,4,5-trisphosphate binding;GO:0005622~intracellular;GO:0005634~nucleus;GO:0005654~nucleoplasm;GO:0005737~cytoplasm;GO:0005739~mitochondrion;GO:0005815~m…	ko00514~Other types of O-glycan biosynthesis;ko04931~Insulin resistance;
TR25046|C0_G3	0	-0.09	2.52	1.92	MYBP	myb proto-oncogene protein, plant	458	gi|357145331|ref|XP_003573606.1| PREDICTED: transcription factor RAX3 [Brachypodium distachyon]	GO:0003677~DNA binding;GO:0003682~chromatin binding;GO:0003700~transcription factor activity, sequence-specific DNA binding;GO:0005634~nucleus;GO:0006351~transcription, DNA-templated;GO:0006355~regulation of transcription, DNA-templated;GO:0007275~multicellular organismal development;GO:0009737~response to abscisic acid;GO:0009739~response to gibberellin;GO:0009751~response to salicylic acid;GO:0…	-
TR27658|C1_G1	0	0.11	1.22	0.75	TOC1, APRR1	pseudo-response regulator 1	2564	gi|475523301|gb|EMT06865.1| Two-component response regulator-like PRR1 [Aegilops tauschii]	GO:0000160~phosphorelay signal transduction system;GO:0003677~DNA binding;GO:0003700~transcription factor activity, sequence-specific DNA binding;GO:0005622~intracellular;GO:0005634~nucleus;GO:0006351~transcription, DNA-templated;GO:0006355~regulation of transcription, DNA-templated;GO:0007623~circadian rhythm;GO:0009639~response to red or far red light;GO:0009908~flower development;GO:0010017~re…	ko04712~Circadian rhythm - plant;ko04712~Circadian rhythm - plant;ko04712~Circadian rhythm - plant;ko04712~Circadian rhythm - plant;
TR27945|C0_G1	0	0.6	2.55	2.16	GBF	plant G-box-binding factor	1282	gi|119319|sp|P25032.1|EMBP1_WHEAT RecName: Full=DNA-binding protein EMBP-1; AltName: Full=Histone promoter-binding protein 1a(1); Short=HBP-1a(1)	GO:0003677~DNA binding;GO:0003700~transcription factor activity, sequence-specific DNA binding;GO:0005634~nucleus;GO:0005737~cytoplasm;GO:0005829~cytosol;GO:0006351~transcription, DNA-templated;GO:0009737~response to abscisic acid;GO:0009738~abscisic acid-activated signaling pathway;GO:0010310~regulation of hydrogen peroxide metabolic process;GO:0010629~negative regulation of gene expression;GO:0…	-
TR28183|C2_G1	0	-0.18	0.58	0.94	TGA	transcription factor TGA	2582	gi|461682426|gb|AGH18703.1| TGA-type basic leucine zipper protein [Triticum monococcum]	GO:0003677~DNA binding;GO:0003700~transcription factor activity, sequence-specific DNA binding;GO:0005634~nucleus;GO:0005737~cytoplasm;GO:0006351~transcription, DNA-templated;GO:0009626~plant-type hypersensitive response;GO:0009862~systemic acquired resistance, salicylic acid mediated signaling pathway;GO:0016787~hydrolase activity;GO:0043565~sequence-specific DNA binding;GO:0045892~negative regu…	ko04075~Plant hormone signal transduction;
TR30782|C0_G1	0	0.758636	1.20024	1.31174	MBF1	putative transcription factor	938	gi|225908282|gb|ACO36694.1| multiprotein bridging factor 1 [Triticum aestivum]	GO:0003700~transcription factor activity, sequence-specific DNA binding;GO:0003713~transcription coactivator activity;GO:0005622~intracellular;GO:0005634~nucleus;GO:0005669~transcription factor TFIID complex;GO:0005730~nucleolus;GO:0005737~cytoplasm;GO:0006351~transcription, DNA-templated;GO:0006355~regulation of transcription, DNA-templated;GO:0007275~multicellular organismal development;GO:0009…	-
TR35537|C0_G1	0	-0.38	1.46	1.39	PIF3	phytochrome-interacting factor 3	2338	gi|721620664|ref|XP_010228425.1| PREDICTED: transcription factor PIF4-like isoform X1 [Brachypodium distachyon]	GO:0003677~DNA binding;GO:0003700~transcription factor activity, sequence-specific DNA binding;GO:0005634~nucleus;GO:0006351~transcription, DNA-templated;GO:0006355~regulation of transcription, DNA-templated;GO:0006783~heme biosynthetic process;GO:0009585~red, far-red light phototransduction;GO:0009639~response to red or far red light;GO:0009693~ethylene biosynthetic process;GO:0009704~de-etiolat…	ko04075~Plant hormone signal transduction;ko04712~Circadian rhythm - plant;ko04075~Plant hormone signal transduction;
TR35542|C0_G1	0	0.14	1.1	0.76	CTDSPL2	CTD small phosphatase-like protein 2	3410	gi|475613402|gb|EMT28761.1| CTD small phosphatase-like protein 2 [Aegilops tauschii]	GO:0003677~DNA binding;GO:0003700~transcription factor activity, sequence-specific DNA binding;GO:0004721~phosphoprotein phosphatase activity;GO:0005634~nucleus;GO:0006351~transcription, DNA-templated;GO:0006470~protein dephosphorylation;GO:0016791~phosphatase activity;GO:0030514~negative regulation of BMP signaling pathway;GO:0046827~positive regulation of protein export from nucleus;	-
TR35641|C3_G3	0	0.26	2.67	0.1	K09264	MADS-box transcription factor, plant	1041	gi|30090030|gb|AAO72630.1| MADS box transcription factor AP1 [Triticum monococcum]	GO:0003677~DNA binding;GO:0003700~transcription factor activity, sequence-specific DNA binding;GO:0005634~nucleus;GO:0006351~transcription, DNA-templated;GO:0009908~flower development;GO:0030154~cell differentiation;	-
TR39539|C0_G1	0	0.45	2.99	1.72	MAP3K13, LZK	mitogen-activated protein kinase kinase kinase 13	3412	gi|475601733|gb|EMT24917.1| Serine/threonine-protein kinase CTR1 [Aegilops tauschii]	GO:0000165~MAPK cascade;GO:0000186~activation of MAPKK activity;GO:0001666~response to hypoxia;GO:0002229~defense response to oomycetes;GO:0004672~protein kinase activity;GO:0004674~protein serine/threonine kinase activity;GO:0004709~MAP kinase kinase kinase activity;GO:0004712~protein serine/threonine/tyrosine kinase activity;GO:0004713~protein tyrosine kinase activity;GO:0004715~non-membrane sp…	ko04010~MAPK signaling pathway;ko04075~Plant hormone signal transduction;
TR39565|C0_G1	0	0.29	2.39	1.52	ABF	ABA responsive element binding factor	1511	gi|326503166|dbj|BAJ99208.1| predicted protein [Hordeum vulgare subsp. vulgare]	GO:0003677~DNA binding;GO:0003700~transcription factor activity, sequence-specific DNA binding;GO:0005634~nucleus;GO:0006351~transcription, DNA-templated;GO:0006355~regulation of transcription, DNA-templated;GO:0009414~response to water deprivation;GO:0009651~response to salt stress;GO:0009737~response to abscisic acid;GO:0009738~abscisic acid-activated signaling pathway;GO:0009739~response to gi…	ko04075~Plant hormone signal transduction;
TR40232|C0_G1	0	-0.19	1.89	0.46	MYBP	myb proto-oncogene protein, plant	842	gi|357145331|ref|XP_003573606.1| PREDICTED: transcription factor RAX3 [Brachypodium distachyon]	GO:0003677~DNA binding;GO:0003682~chromatin binding;GO:0003700~transcription factor activity, sequence-specific DNA binding;GO:0005634~nucleus;GO:0006351~transcription, DNA-templated;GO:0006355~regulation of transcription, DNA-templated;GO:0007275~multicellular organismal development;GO:0009737~response to abscisic acid;GO:0009739~response to gibberellin;GO:0009751~response to salicylic acid;GO:0…	-
TR4081|C0_G1	0	-0.02	2.36	1.53	EREBP	EREBP-like factor	879	gi|835990742|ref|XP_004974031.2| PREDICTED: uncharacterized protein LOC101774376 [Setaria italica]	GO:0003677~DNA binding;GO:0003700~transcription factor activity, sequence-specific DNA binding;GO:0005634~nucleus;GO:0006351~transcription, DNA-templated;GO:0006970~response to osmotic stress;GO:0009409~response to cold;GO:0009414~response to water deprivation;GO:0009611~response to wounding;GO:0009651~response to salt stress;GO:0009658~chloroplast organization;GO:0009723~response to ethylene;GO:…	-
TR45097|C6_G4	0	-0.12	0.79	1.39	TGA	transcription factor TGA	580	gi|326511936|dbj|BAJ95949.1| predicted protein [Hordeum vulgare subsp. vulgare]	GO:0003700~transcription factor activity, sequence-specific DNA binding;GO:0005634~nucleus;GO:0006351~transcription, DNA-templated;GO:0009409~response to cold;GO:0016787~hydrolase activity;GO:0042742~defense response to bacterium;GO:0043565~sequence-specific DNA binding;GO:0044212~transcription regulatory region DNA binding;GO:0046872~metal ion binding;	ko04075~Plant hormone signal transduction;
TR45210|C2_G1	0	0	1.39	-0.43	EREBP	EREBP-like factor	499	gi|474429044|gb|EMS67859.1| Ethylene-responsive transcription factor RAP2-13 [Triticum urartu]	GO:0003677~DNA binding;GO:0003700~transcription factor activity, sequence-specific DNA binding;GO:0005634~nucleus;GO:0006351~transcription, DNA-templated;GO:0006355~regulation of transcription, DNA-templated;GO:0006970~response to osmotic stress;GO:0009409~response to cold;GO:0009414~response to water deprivation;GO:0009415~response to water;GO:0009416~response to light stimulus;GO:0009611~respon…	-
TR45405|C1_G4	0	0.54	2.1	0.8	NFX1	transcriptional repressor NF-X1	2985	gi|475540376|gb|EMT09587.1| Transcriptional repressor NF-X1 [Aegilops tauschii]	GO:0000122~negative regulation of transcription from RNA polymerase II promoter;GO:0000977~RNA polymerase II regulatory region sequence-specific DNA binding;GO:0001078~transcriptional repressor activity, RNA polymerase II core promoter proximal region sequence-specific binding;GO:0003700~transcription factor activity, sequence-specific DNA binding;GO:0003723~RNA binding;GO:0005634~nucleus;GO:0005…	-
TR46478|C0_G1	0	-0.21	1.47	2.65	WRKY33	WRKY transcription factor 33	875	gi|474376790|gb|EMS64213.1| putative WRKY transcription factor 33 [Triticum urartu]	GO:0003677~DNA binding;GO:0003700~transcription factor activity, sequence-specific DNA binding;GO:0005634~nucleus;GO:0006351~transcription, DNA-templated;GO:0006952~defense response;GO:0006970~response to osmotic stress;GO:0009408~response to heat;GO:0009409~response to cold;GO:0009414~response to water deprivation;GO:0009651~response to salt stress;GO:0009723~response to ethylene;GO:0009751~resp…	ko04626~Plant-pathogen interaction;
TR49672|C2_G1	0	-0.25	1.5	0.55	MYBP	myb proto-oncogene protein, plant	1527	gi|475591105|gb|EMT21654.1| Transcription factor MYB39 [Aegilops tauschii]	GO:0003677~DNA binding;GO:0003682~chromatin binding;GO:0003700~transcription factor activity, sequence-specific DNA binding;GO:0005622~intracellular;GO:0005634~nucleus;GO:0006351~transcription, DNA-templated;GO:0006355~regulation of transcription, DNA-templated;GO:0009414~response to water deprivation;GO:0009611~response to wounding;GO:0009651~response to salt stress;GO:0009695~jasmonic acid bios…	-
TR49672|C2_G3	0	-0.2	1.79	1.58	MYBP	myb proto-oncogene protein, plant	1332	gi|475535523|gb|EMT08762.1| Transcription factor RAX3 [Aegilops tauschii]	GO:0003677~DNA binding;GO:0003682~chromatin binding;GO:0003700~transcription factor activity, sequence-specific DNA binding;GO:0005634~nucleus;GO:0006351~transcription, DNA-templated;GO:0006355~regulation of transcription, DNA-templated;GO:0007275~multicellular organismal development;GO:0009737~response to abscisic acid;GO:0009739~response to gibberellin;GO:0009751~response to salicylic acid;GO:0…	-
TR49672|C2_G5	0	0.41	2.48	2.05	MYBP	myb proto-oncogene protein, plant	514	gi|703118533|ref|XP_010101625.1| Transcription factor RAX2 [Morus notabilis]	GO:0003677~DNA binding;GO:0003682~chromatin binding;GO:0003700~transcription factor activity, sequence-specific DNA binding;GO:0005634~nucleus;GO:0006351~transcription, DNA-templated;GO:0006355~regulation of transcription, DNA-templated;GO:0007275~multicellular organismal development;GO:0009737~response to abscisic acid;GO:0009739~response to gibberellin;GO:0009751~response to salicylic acid;GO:0…	-
TR49672|C2_G6	0	0.86	3.11	1.69	MYBP	myb proto-oncogene protein, plant	430	gi|475535523|gb|EMT08762.1| Transcription factor RAX3 [Aegilops tauschii]	GO:0003677~DNA binding;GO:0003682~chromatin binding;GO:0003700~transcription factor activity, sequence-specific DNA binding;GO:0005634~nucleus;GO:0006351~transcription, DNA-templated;GO:0006355~regulation of transcription, DNA-templated;GO:0007275~multicellular organismal development;GO:0009737~response to abscisic acid;GO:0009739~response to gibberellin;GO:0009751~response to salicylic acid;GO:0…	-
TR50614|C0_G1	0	0.06	1.07	0.45	BDP1, TFC5	transcription factor TFIIIB component B''	3162	gi|475597049|gb|EMT23519.1| Transcription factor TFIIIB component B'' [Aegilops tauschii]	GO:0000126~transcription factor TFIIIB complex;GO:0001026~TFIIIB-type transcription factor activity;GO:0001112~DNA-templated transcriptional open complex formation;GO:0001156~TFIIIC-class transcription factor binding;GO:0003677~DNA binding;GO:0003682~chromatin binding;GO:0005634~nucleus;GO:0005654~nucleoplasm;GO:0005737~cytoplasm;GO:0006351~transcription, DNA-templated;GO:0006355~regulation of tr…	-
TR52713|C0_G1	0	-0.24	3.01	1.31	MBF1	putative transcription factor	872	gi|326499091|dbj|BAK06036.1| predicted protein [Hordeum vulgare subsp. vulgare]	GO:0003700~transcription factor activity, sequence-specific DNA binding;GO:0003713~transcription coactivator activity;GO:0005622~intracellular;GO:0005634~nucleus;GO:0005669~transcription factor TFIID complex;GO:0005730~nucleolus;GO:0005737~cytoplasm;GO:0006351~transcription, DNA-templated;GO:0006355~regulation of transcription, DNA-templated;GO:0006457~protein folding;GO:0007275~multicellular org…	-
TR55094|C0_G1	0	-0.11	1.58	2.34	MYBP	myb proto-oncogene protein, plant	402	gi|475622075|gb|EMT31736.1| Myb-related protein 305 [Aegilops tauschii]	GO:0003677~DNA binding;GO:0003682~chromatin binding;GO:0003700~transcription factor activity, sequence-specific DNA binding;GO:0005634~nucleus;GO:0006351~transcription, DNA-templated;GO:0006355~regulation of transcription, DNA-templated;GO:0006952~defense response;GO:0009620~response to fungus;GO:0009651~response to salt stress;GO:0009723~response to ethylene;GO:0009737~response to abscisic acid;…	-
TR58447|C0_G1	0	-0.05	1.34	1.97	EREBP	EREBP-like factor	1416	gi|60100224|gb|AAX13281.1| ethylene-responsive element binding protein 2 [Triticum aestivum]	GO:0003677~DNA binding;GO:0003700~transcription factor activity, sequence-specific DNA binding;GO:0005634~nucleus;GO:0005737~cytoplasm;GO:0005886~plasma membrane;GO:0006351~transcription, DNA-templated;GO:0006952~defense response;GO:0006970~response to osmotic stress;GO:0008219~cell death;GO:0009409~response to cold;GO:0009414~response to water deprivation;GO:0009611~response to wounding;GO:00096…	-
TR58447|C0_G2	0	0.45	1.31	1.03	EREBP	EREBP-like factor	1317	gi|60100224|gb|AAX13281.1| ethylene-responsive element binding protein 2 [Triticum aestivum]	GO:0003677~DNA binding;GO:0003700~transcription factor activity, sequence-specific DNA binding;GO:0005634~nucleus;GO:0005737~cytoplasm;GO:0005886~plasma membrane;GO:0006351~transcription, DNA-templated;GO:0006952~defense response;GO:0008219~cell death;GO:0009723~response to ethylene;GO:0009735~response to cytokinin;GO:0009753~response to jasmonic acid;GO:0009873~ethylene-activated signaling pathw…	-
TR62224|C1_G2	0	0.2	1.16	0.74	IAA	auxin-responsive protein IAA	1978	gi|475621759|gb|EMT31610.1| Auxin-responsive protein IAA6 [Aegilops tauschii]	GO:0003700~transcription factor activity, sequence-specific DNA binding;GO:0005634~nucleus;GO:0006351~transcription, DNA-templated;GO:0006355~regulation of transcription, DNA-templated;GO:0006417~regulation of translation;GO:0009733~response to auxin;GO:0009734~auxin-activated signaling pathway;	ko04075~Plant hormone signal transduction;
TR62991|C0_G1	0	0.2	2.33	2.52	HD-ZIP	homeobox-leucine zipper protein	1272	gi|475624608|gb|EMT32685.1| Homeobox-leucine zipper protein HOX7 [Aegilops tauschii]	GO:0003700~transcription factor activity, sequence-specific DNA binding;GO:0005634~nucleus;GO:0006351~transcription, DNA-templated;GO:0043565~sequence-specific DNA binding;	-
TR63613|C0_G4	0	0.4	1.67	0.01	ARR-B	two-component response regulator ARR-B family	1421	gi|326523357|dbj|BAJ88719.1| predicted protein [Hordeum vulgare subsp. vulgare]	GO:0000156~phosphorelay response regulator activity;GO:0003677~DNA binding;GO:0003682~chromatin binding;GO:0003700~transcription factor activity, sequence-specific DNA binding;GO:0005634~nucleus;GO:0006351~transcription, DNA-templated;GO:0006355~regulation of transcription, DNA-templated;GO:0007623~circadian rhythm;GO:0009735~response to cytokinin;GO:0009736~cytokinin-activated signaling pathway;…	ko04075~Plant hormone signal transduction;
TR64867|C0_G1	0	-0.05	0.99	1.32	TAF5	transcription initiation factor TFIID subunit 5	2105	gi|326495812|dbj|BAJ90528.1| predicted protein [Hordeum vulgare subsp. vulgare]	GO:0000922~spindle pole;GO:0003677~DNA binding;GO:0003700~transcription factor activity, sequence-specific DNA binding;GO:0005634~nucleus;GO:0005654~nucleoplasm;GO:0005669~transcription factor TFIID complex;GO:0005737~cytoplasm;GO:0005813~centrosome;GO:0005874~microtubule;GO:0005886~plasma membrane;GO:0006352~DNA-templated transcription, initiation;GO:0006367~transcription initiation from RNA pol…	ko03022~Basal transcription factors;ko05168~Herpes simplex infection;
TR660|C0_G1	0	0.27	1.28	0.43	SCAN	SCAN domain-containing zinc finger protein	1496	gi|475487639|gb|EMT03319.1| hypothetical protein F775_08335 [Aegilops tauschii]	GO:0000981~RNA polymerase II transcription factor activity, sequence-specific DNA binding;GO:0003677~DNA binding;GO:0003682~chromatin binding;GO:0003700~transcription factor activity, sequence-specific DNA binding;GO:0005634~nucleus;GO:0005730~nucleolus;GO:0006351~transcription, DNA-templated;GO:0006355~regulation of transcription, DNA-templated;GO:0006357~regulation of transcription from RNA pol…	-
TR69591|C0_G1	0	0.25	1.13	0.38	GBF	plant G-box-binding factor	2012	gi|475611848|gb|EMT28228.1| Common plant regulatory factor 1 [Aegilops tauschii]	GO:0003677~DNA binding;GO:0003700~transcription factor activity, sequence-specific DNA binding;GO:0005634~nucleus;GO:0005737~cytoplasm;GO:0005829~cytosol;GO:0006351~transcription, DNA-templated;GO:0009637~response to blue light;GO:0009737~response to abscisic acid;GO:0010310~regulation of hydrogen peroxide metabolic process;GO:0010629~negative regulation of gene expression;GO:0043565~sequence-spe…	-
TR69647|C0_G2	0	0.34	1.21	0.6	KDM3	lysine-specific demethylase 3	2371	gi|473927110|gb|EMS49877.1| Lysine-specific demethylase 3B [Triticum urartu]	GO:0000976~transcription regulatory region sequence-specific DNA binding;GO:0001047~core promoter binding;GO:0003700~transcription factor activity, sequence-specific DNA binding;GO:0005506~iron ion binding;GO:0005634~nucleus;GO:0005654~nucleoplasm;GO:0005737~cytoplasm;GO:0006325~chromatin organization;GO:0006351~transcription, DNA-templated;GO:0006355~regulation of transcription, DNA-templated;GO…	-
TR69942|C1_G1	0	-0.02	0.87	1.22	K09264	MADS-box transcription factor, plant	1828	gi|475505078|gb|EMT04698.1| MADS-box transcription factor 27 [Aegilops tauschii]	GO:0003677~DNA binding;GO:0003700~transcription factor activity, sequence-specific DNA binding;GO:0005634~nucleus;GO:0006351~transcription, DNA-templated;GO:0008134~transcription factor binding;GO:0010440~stomatal lineage progression;GO:0042803~protein homodimerization activity;	-
TR72471|C0_G1	0	-0.91	4.4	5.57	EREBP	EREBP-like factor	729	gi|835999699|ref|XP_012702791.1| PREDICTED: AT-rich interactive domain-containing protein 1A-like isoform X3 [Setaria italica]	GO:0003677~DNA binding;GO:0003700~transcription factor activity, sequence-specific DNA binding;GO:0005634~nucleus;GO:0005737~cytoplasm;GO:0005886~plasma membrane;GO:0006351~transcription, DNA-templated;GO:0008219~cell death;GO:0009414~response to water deprivation;GO:0009651~response to salt stress;GO:0009723~response to ethylene;GO:0009735~response to cytokinin;GO:0009737~response to abscisic ac…	-
TR73314|C0_G1	0	0.3	1.24	1.29	WRKY22	WRKY transcription factor 22	1009	gi|189172025|gb|ACD80368.1| WRKY7 transcription factor, partial [Triticum aestivum]	GO:0003700~transcription factor activity, sequence-specific DNA binding;GO:0005634~nucleus;GO:0006351~transcription, DNA-templated;GO:0006952~defense response;GO:0007263~nitric oxide mediated signal transduction;GO:0009555~pollen development;GO:0009739~response to gibberellin;GO:0009793~embryo development ending in seed dormancy;GO:0010150~leaf senescence;GO:0010200~response to chitin;GO:0042742~…	ko04626~Plant-pathogen interaction;ko04626~Plant-pathogen interaction;
TR74864|C0_G1	0	0.14	1.87	1.57	MYBP	myb proto-oncogene protein, plant	589	gi|300681433|emb|CBH32525.1| Myb-like DNA-binding domain containing protein,expressed [Triticum aestivum]	GO:0003677~DNA binding;GO:0003682~chromatin binding;GO:0003700~transcription factor activity, sequence-specific DNA binding;GO:0005634~nucleus;GO:0006351~transcription, DNA-templated;GO:0009414~response to water deprivation;GO:0009651~response to salt stress;GO:0009723~response to ethylene;GO:0009733~response to auxin;GO:0009737~response to abscisic acid;GO:0009738~abscisic acid-activated signali…	-
TR75340|C0_G1	0	-0.54	1.6	1.51	HD-ZIP	homeobox-leucine zipper protein	1588	gi|326516084|dbj|BAJ88065.1| predicted protein [Hordeum vulgare subsp. vulgare]	GO:0003700~transcription factor activity, sequence-specific DNA binding;GO:0005634~nucleus;GO:0006351~transcription, DNA-templated;GO:0009965~leaf morphogenesis;GO:0010167~response to nitrate;GO:0015706~nitrate transport;GO:0015996~chlorophyll catabolic process;GO:0043565~sequence-specific DNA binding;GO:0045893~positive regulation of transcription, DNA-templated;	-
TR7556|C0_G1	0	0.23	1.27	1.37	ATG7	ubiquitin-like modifier-activating enzyme ATG7	3413	gi|545911849|gb|AGW81786.1| autophagy-related protein 7a [Triticum aestivum]	GO:0000045~autophagosome assembly;GO:0000407~pre-autophagosomal structure;GO:0000422~mitophagy;GO:0001889~liver development;GO:0004839~ubiquitin activating enzyme activity;GO:0005737~cytoplasm;GO:0005829~cytosol;GO:0005930~axoneme;GO:0006464~cellular protein modification process;GO:0006497~protein lipidation;GO:0006501~C-terminal protein lipidation;GO:0006520~cellular amino acid metabolic process…	ko04140~Regulation of autophagy;
TR76475|C0_G1	0	-0.19	2.7	1.16	TOC1, APRR1	pseudo-response regulator 1	1047	gi|474113634|gb|EMS55744.1| Zinc finger protein CONSTANS-LIKE 5 [Triticum urartu]	GO:0000160~phosphorelay signal transduction system;GO:0003677~DNA binding;GO:0003700~transcription factor activity, sequence-specific DNA binding;GO:0005634~nucleus;GO:0006351~transcription, DNA-templated;GO:0006355~regulation of transcription, DNA-templated;GO:0007623~circadian rhythm;GO:0008270~zinc ion binding;GO:0009416~response to light stimulus;GO:0009908~flower development;GO:0009909~regul…	ko04712~Circadian rhythm - plant;ko04712~Circadian rhythm - plant;
TR79749|C0_G1	0	-0.13	1.85	2.8	WRKY29	WRKY transcription factor 29	663	gi|189014364|gb|ACD69418.1| WRKY28, partial [Triticum aestivum]	GO:0003700~transcription factor activity, sequence-specific DNA binding;GO:0005634~nucleus;GO:0006351~transcription, DNA-templated;GO:0006355~regulation of transcription, DNA-templated;GO:0006952~defense response;GO:0009555~pollen development;GO:0009793~embryo development ending in seed dormancy;GO:0010200~response to chitin;GO:0043565~sequence-specific DNA binding;	ko04626~Plant-pathogen interaction;
